# Supplementary material for: Optimizing regional innovation ecosystems through actor-environment coevolution: A dynamic configurational analysis from a CAS perspective
Source: PLoS One. 2026 Jan 21;21(1):e0341011. doi: 10.1371/journal.pone.0341011 (PMC12822988; doi:10.1371/journal.pone.0341011)
Supplement: S1 File — (XLSX) [file pone.0341011.s001.xlsx]

## Sheet: 1
政府科学技术支出（亿元）			expenditure for science and technology
	2012	2013	2014	2015	2016	2017	2018	2019	2020	2021	2022
Beijing		234.67	282.71	287.8	285.78	361.76	425.87	433.42	410.96	449.45	488.70
Tianjin		92.81	109	120.82	125.18	115.99	106.68	109.93	118.17	103.97	62.16
Hebei		49.76	51.32	45.5	73.18	69.08	77.04	90.7	101.76	112.64	118.13
Shanxi		62.06	54.26	37.47	34.56	50.25	59.08	57.72	66.09	83.38	61.01
Inner Mongolia		31.64	32.87	35.72	32.38	33.67	26.05	28.49	32.38	35.28	42.99
Liaoning		118.99	108.82	68.92	61.61	57.38	75.05	74.03	72.71	78.45	74.35
Jilin		37.22	36.45	41.39	41.01	46.84	41.1	39.18	39.94	38.43	22.38
Heilongjiang		38.61	39.46	42.91	44.92	46.91	39.52	42.16	42.98	43.52	46.47
Shanghai		257.66	262.29	271.85	341.71	389.9	426.37	389.54	406.2	422.7	386.25
Jiangsu		302.59	327.1	371.96	381.02	428.01	507.31	572.04	584.39	671.59	678.32
Zhejiang		191.87	207.99	250.79	269.04	303.5	379.66	516.06	472.13	578.6	680.89
Anhui		109.67	129.59	147.94	259.5	260.41	294.81	377.95	369.98	416.09	507.56
Fujian		60.62	67.4	76.6	80.28	99.44	115.25	133.41	149.44	155.11	153
Jiangxi		46.32	58.37	74.79	83.12	120.09	147.09	182.92	195.74	210.95	228.43
Shandong		149.14	147.06	159.05	167	195.77	232.74	305.76	298.62	372.32	313.26
Henan		80	81.25	83.25	96.1	137.94	155.67	211.07	254.28	329.25	409.2
Hubei		77.21	134.46	157.36	190.11	234.27	268.49	319.28	287.85	314.57	376.55
Hunan		55.46	59.38	66.26	71.44	91.42	129.94	171.92	220.66	217.3	279.65
Guangdong		344.94	274.33	569.55	742.97	823.89	1034.71	1168.79	955.73	982.76	983.78
Guangxi		54.36	59.93	49.63	45.2	60.04	64.43	72.33	66.26	71.13	104.12
Hainan		13.83	13.53	12.38	15.69	12.47	15.04	30.1	35.67	40.47	69.16
Chongqing		38.65	38.16	45.67	51.62	59.31	68.59	79.23	82.87	92.64	98.89
Sichuan		69.51	81.76	96.69	101.09	106.57	147.91	184.95	181.7	273.12	229.12
Guizhou		34.27	44.34	58.68	69.3	87.72	102.88	114.13	113.19	88.34	88.86
Yunnan		42.59	43.15	48.56	46.86	53.42	54.94	59	64.94	61.85	58.97
Tibet		4.17	4.42	5.41	4.81	8.49	8.12	7.28	8.99	8.34	8.31
Shaanxi		38.02	44.86	57.28	62.01	79.34	87.22	71.38	56.45	93	109.78
Gansu		19.76	21.16	29.85	26.23	25.83	25.74	29.39	32.07	34.95	47.69
Qinghai		8.39	10.39	11.22	10.9	11.94	12.8	10.37	10.56	12.19	9.45
Ningxia		10.69	11.66	17.25	18.26	25.55	34.02	31.26	27.91	29	25.56
Xinjiang		39.85	40.34	41.64	44.98	42.81	42.25	40.81	41.25	42.86	53.53

## Sheet: 2
Full-time equivalent of R&D personnel in industrial enterprises
	2012	2013	2014	2015	2016	2017	2018	2019	2020	2021	2022
Beijing		58036	57761	50773	51143	52719	46929	44241	46172	41496	53459
Tianjin		68175	79014	84291	78336	57881	53280	45685	45227	49404	51110
Hebei		65049	75142	79452	82971	79135	68956	76096	86337	83401	111333
Shanxi		34024	35775	28927	29450	31757	27228	27478	32547	35468	40034
Inner Mongolia		26990	27068	29190	30126	23243	15777	15001	18393	15433	24931
Liaoning		59090	63374	49097	49254	49463	53133	52104	59978	63156	67503
Jilin		23709	24395	23202	23469	21056	11124	11849	11806	16124	15297
Heilongjiang		37296	37509	31762	32219	24046	13110	15054	14272	15444	18483
Shanghai		92136	93868	94981	98671	88967	88016	80694	87957	93966	100972
Jiangsu		393942	422865	441304	451885	455468	455530	508375	538781	612676	655930
Zhejiang		263507	290339	316672	321845	333646	394147	451752	480493	482140	519168
Anhui		86000	95287	96791	99451	103598	106744	124491	139988	170421	180814
Fujian		100200	110892	99180	102250	105533	120723	126089	140850	186328	193782
Jiangxi		29519	28803	31321	34924	45082	67394	85032	100473	97497	101018
Shandong		227403	230800	241395	241761	239170	236515	198205	255281	349379	391781
Henan		125091	134256	131051	132731	123619	128054	140361	145464	162562	175486
Hubei		85826	91456	86813	96340	94241	105041	115743	125066	147504	168695
Hunan		73558	77428	83821	86440	94228	102800	106946	121470	143908	174121
Guangdong		426330	424872	411059	423730	457342	621950	642490	700017	709119	772585
Guangxi		20700	22793	19000	19402	16163	17228	22102	20407	28508	37341
Hainan		2882	3484	3325	2688	1971	1971	1779	2050	2911	3961
Chongqing		36605	43797	45129	47392	56416	61956	62424	69843	83845	83623
Sichuan		58148	62145	56841	60146	71968	77848	78289	90128	95650	117859
Guizhou		16049	15659	14916	15774	18786	20041	23164	26261	26717	29129
Yunnan		11811	12980	16381	17166	21393	24048	29440	28894	28234	27950
Tibet		81	130	43	208	202	326	264	190	266	173
Shaanxi		45809	50753	45052	45362	44672	39315	42983	48809	50997	60713
Gansu		12472	14380	12578	12610	10096	8026	8547	8614	12547	14487
Qinghai		2039	2068	1285	1750	1799	1157	2379	1557	1626	1878
Ningxia		4817	5799	5470	5686	6392	7060	8073	8333	10930	10804
Xinjiang		6668	6688	7188	7310	6191	5806	4698	4752	8995	10248

## Sheet: 3
Internal expenditure on R&D in industrial enterprises (in 10,000 yuan)
	2012	2013	2014	2015	2016	2017	2018	2019	2020	2021	2022
Beijing		2130618	2335010	2440875	2548433	2690851	2740103	2851859	2974157	3135144	3489973
Tianjin		3000377	3228057	3526665	3499551	2411418	2528761	2134320	2287717	2512635	2845710
Hebei		2327418	2606711	2858051	3086608	3509684	3819916	4385826	4854544	5703924	6358675
Shanxi		1237698	1247027	1008950	976283	1122323	1312531	1380813	1561790	1862448	2023083
Inner Mongolia		1004406	1080287	1186261	1279853	1082640	1033594	1183625	1293714	1547744	1708541
Liaoning		3331303	3242303	2418803	2420637	2749477	3006014	3102482	3353222	3672792	3756732
Jilin		698136	789431	861541	908602	749958	575015	684086	776448	858433	926041
Heilongjiang		950335	955820	880392	884925	825854	605680	714862	774634	887690	979976
Shanghai		4047800	4492192	4742443	4900778	5399953	5548768	5906504	6350087	6983293	7659941
Jiangsu		12395745	13765378	15065065	16575418	18338832	20245195	22061581	23816885	27166319	29936774
Zhejiang		6843562	7681473	8535689	9357877	10301447	11473921	12742260	13958988	15916604	17680564
Anhui		2477246	2847303	3221422	3709224	4361175	4973027	5765371	6394211	7391200	8206500
Fujian		2791966	3153831	3469810	3882632	4487934	5249417	5985139	6669131	7716534	8485871
Jiangxi		1106443	1284642	1474968	1797561	2216865	2677714	3202151	3460219	3978466	4396905
Shandong		10528097	11755482	12917718	14150035	15636785	14184975	12109485	13656187	15653402	17287025
Henan		2953410	3372310	3688252	4096962	4722542	5289250	6087153	6855770	7640132	8455419
Hubei		3117987	3629506	4072726	4459622	4689377	5255194	5865143	6109588	7235941	7931580
Hunan		2703987	3100446	3525450	3929647	4617716	5167217	5931485	6645286	7661149	8588734
Guangdong		12374791	13752869	15205497	16762749	18650313	21072031	23148566	24999527	29021849	32177548
Guangxi		817063	848808	769190	827248	935996	891031	1044742	1133332	1370239	1505736
Hainan		93567	111010	111841	79819	74815	113708	108154	117021	141545	149370
Chongqing		1388199	1664720	1996609	2374859	2799986	2992091	3358918	3725610	4245267	4793346
Sichuan		1688902	1960112	2238051	2572607	3010846	3423923	3878572	4276383	4801710	5300775
Guizhou		342541	410132	457303	556853	648576	762280	910206	1053574	1210567	1317509
Yunnan		454278	516572	619588	741847	885588	1070172	1297741	1451454	1764956	1986681
Tibet		4617	2943	2602	4003	3186	8625	5574	8944	24782	17043
Shaanxi		1401480	1606946	1725829	1844216	1963697	2165554	2408037	2684020	3196867	3544104
Gansu		400743	464410	486077	509228	466912	476151	505544	521334	642948	720007
Qinghai		89540	92528	65029	77940	83276	67716	93712	103699	138488	149214
Ningxia		167494	186518	200453	239624	291101	369910	415733	453491	517577	597053
Xinjiang		314257	357812	366180	390946	400468	448779	441347	391939	541819	641190

## Sheet: 4
Internal expenditure on R&D in universities (in 10,000 yuan)
	2013	2014	2015	2016	2017	2018	2019	2020	2021	2022
Beijing	1366460	1456552	1626476	1604357	1828063	2154934	2808088	2623748	2922095	3116342
Tianjin	508186	571442	611820	637203	641421	609408	524717	570940	864177	482098
Hebei	102023	111999	127417	159007	210433	241757	253766	298119	336695	551849
Shanxi	123045	106856	114327	97453	100966	121134	159874	176834	175457	202591
Inner Mongolia	39587	40934	32707	38646	44745	66786	73426	70423	91039	86150
Liaoning	413586	423061	465524	429980	519637	581977	655590	697832	720472	762177
Jilin	201012	214631	226777	164065	194558	224471	285928	290039	310707	277389
Heilongjiang	363450	350330	409371	449414	367298	501664	512229	559542	652349	771939
Shanghai	714958	716015	866479	936117	1091950	1249132	1548140	1443403	1774352	1705483
Jiangsu	807411	884383	913873	1000025	1095841	1264421	1554530	1539591	1791631	2025431
Zhejiang	472812	497563	561427	546516	621870	723646	929999	1036020	1145353	1332583
Anhui	299400	265836	272859	270246	325563	381593	427124	800888	951248	1198037
Fujian	110845	114002	153655	271554	366909	436714	562900	606206	703138	790978
Jiangxi	95126	100738	103843	103038	135412	159222	245564	248617	307133	384121
Shandong	334182	331474	373713	369168	532082	559921	676298	766611	948759	1143033
Henan	159128	169998	187075	199690	257832	290963	412169	465416	572690	701309
Hubei	446430	470151	545156	481172	678306	720743	1046913	940081	1027198	1177531
Hunan	261956	268965	261159	264170	301101	442797	669184	817361	961532	1290449
Guangdong	458300	498188	629667	1080797	1375323	1531159	1857816	2029383	2226221	2384593
Guangxi	82815	93135	112496	136599	218933	214313	237177	190973	191620	227882
Hainan	14785	16348	17061	18307	18188	25807	27039	45991	89046	119890
Chongqing	175320	168264	189929	265356	340854	396314	462499	485965	588804	675483
Sichuan	428783	439285	465250	478284	558042	662684	785882	851926	954977	1052181
Guizhou	48848	61025	65231	80296	126834	146479	175298	179644	203452	252690
Yunnan	69332	86506	105504	117710	111637	144103	162711	208031	248743	287604
Tibet	3365	3693	11283	3545	8136	6713	9068	7135	9053	18023
Shaanxi	346609	381434	397362	350274	376034	487995	629650	616362	743302	795790
Gansu	58842	73059	69583	77230	90286	120842	143465	128091	131506	146720
Qinghai	14999	12077	10507	20910	24698	26184	24428	16593	33564	30768
Ningxia	12909	20919	18250	25119	53036	33990	60484	62414	69356	70438
Xinjiang	32640	32586	40103	46154	43625	50955	44209	50664	59266	62437

## Sheet: 5
Full-time equivalent of R&D personnel in universities
	2013	2014	2015	2016	2017	2018	2019	2020	2021	2022
Beijing	32117	33557	34460	32327	35207	36546	63119	68308	73760	83037
Tianjin	10833	11159	11369	10355	10664	11752	17267	17167	20618	18671
Hebei	8667	9055	10036	10682	11832	11828	12885	15654	16573	18852
Shanxi	6034	5869	6434	6625	7311	8021	10435	11973	13427	13280
Inner Mongolia	4168	4280	3255	3328	3329	3432	4309	4487	5388	6060
Liaoning	16592	16730	16747	17504	17549	19324	22849	25234	23564	25831
Jilin	12968	13869	14886	14349	14303	15009	19524	22560	22876	22892
Heilongjiang	15267	14701	14828	14211	13562	15256	20744	21290	22629	26945
Shanghai	21799	22198	23283	23892	24625	28323	38725	45288	46230	48212
Jiangsu	22189	23082	23875	26350	27063	27862	42574	44771	48818	51148
Zhejiang	13960	14074	16149	17714	20019	20711	26832	28851	31718	34680
Anhui	12163	12343	13541	12695	12666	14435	21066	23928	26620	29174
Fujian	7124	7558	9915	10673	11960	13251	16127	18997	19052	21639
Jiangxi	4612	5390	5743	6040	6675	6818	8295	8461	10714	13185
Shandong	17588	20852	21053	20564	22453	24307	30763	34462	39147	41472
Henan	6715	6578	7848	7910	9114	9673	13783	14863	16779	17027
Hubei	15419	15410	15285	15033	16226	16779	26431	26555	30315	34676
Hunan	13700	13538	14343	15331	16900	16692	23109	24103	25923	30043
Guangdong	19400	20906	23630	23938	25847	28290	36914	39633	45108	47441
Guangxi	10716	8688	9788	10202	10584	11625	13218	14561	15520	19606
Hainan	844	946	984	1136	1068	1644	1709	2007	2927	2952
Chongqing	6868	6912	7815	8520	9589	10033	12120	12644	14919	16261
Sichuan	15126	16461	17613	17461	19515	21529	27127	29463	32120	32861
Guizhou	3848	4373	4317	4220	4467	4889	5693	6509	7309	7878
Yunnan	5586	5904	7094	6956	7210	7814	9473	10772	11824	12348
Tibet	512	541	318	253	313	426	510	435	401	543
Shaanxi	11299	10867	10611	11240	12066	13689	26432	27730	31489	32221
Gansu	3214	3357	3810	3909	4041	4544	7329	7642	8196	8296
Qinghai	549	610	632	661	652	620	664	731	878	829
Ningxia	1184	1485	1420	1940	1924	2224	1915	1824	2213	2365
Xinjiang	3692	3503	3784	4031	3428	3546	3538	3862	4712	5461

## Sheet: 6
Number of technology business incubators (units)
	2013	2014	2015	2016	2017	2018	2019	2020	2021	2022
Beijing	92	113	111	101	105	152	130	261	270	272
Tianjin	114	124	131	108	71	72	81	107	109	110
Hebei	42	45	54	102	139	228	251	282	289	326
Shanxi	12	12	17	25	44	59	62	68	72	72
Inner Mongolia	15	15	27	36	40	51	50	51	51	49
Liaoning	29	65	79	73	72	68	67	93	94	99
Jilin	28	37	36	87	94	112	93	96	95	95
Heilongjiang	31	34	121	129	158	178	182	209	200	183
Shanghai	94	102	143	156	176	180	175	166	185	204
Jiangsu	444	436	505	548	610	695	832	940	1008	1150
Zhejiang	53	50	109	160	235	321	363	438	517	580
Anhui	65	76	97	109	139	157	170	216	216	253
Fujian	42	57	113	117	115	144	135	142	137	142
Jiangxi	7	19	22	33	51	53	62	82	107	132
Shandong	65	101	150	216	303	378	358	320	323	342
Henan	54	71	101	126	148	169	167	182	203	225
Hubei	44	45	55	67	176	192	216	258	287	338
Hunan	13	13	31	47	70	85	89	108	124	131
Guangdong	108	171	326	576	754	962	1013	1104	1078	1066
Guangxi	10	14	42	45	74	89	106	118	120	115
Hainan	1	1	4	4	5	6	8	8	6	6
Chongqing	16	29	33	51	49	65	77	119	158	188
Sichuan	35	47	90	108	143	147	168	192	191	184
Guizhou	2	16	22	28	29	31	42	49	48	47
Yunnan	13	12	14	20	32	33	40	44	42	43
Tibet	1	1	1	1	1	1	1	4	3	4
Shaanxi	24	27	38	66	85	69	122	160	145	148
Gansu	4	4	34	70	84	86	79	78	77	77
Qinghai	3	3	4	5	11	14	14	15	15	16
Ningxia	3	2	12	14	17	18	15	23	21	25
Xinjiang	4	6	9	27	33	34	38	38	36	37

## Sheet: 7
Total investment and financing received by technology business incubators in the current year (in 1,000 yuan)
	2014	2015	2016	2017	2018	2019	2020	2021	2022
Beijing	2814740	4745259	7023222	8936424	12855653	8854081	15022598	128350008	34454419
Tianjin	308229	192906	1066609	499999	343767	227113	426251	4157069	840387
Hebei	105261	189593	232061	319118	406792	247422	454441	2829494	493263
Shanxi	37359	46346	73590	113805	197010	102824	148385	1644232	405306
Inner Mongolia	26330	139351	117591	29570	97361	131631	108425	829789	73796
Liaoning	122404	357411	493075	389200	356117	780156	293026	2491312	376488
Jilin	49380	150718	107780	327860	293190	168535	130277	1043314	377238
Heilongjiang	270310	329226	339219	441180	375170	170230	106154	2030963	209731
Shanghai	2641680	4374915	7177067	7033627	9409563	6721255	9299786	52602197	12170902
Jiangsu	2765521	4220626	4619382	6404419	9408417	10947258	16655991	70293877	24742932
Zhejiang	449427	1594138	2232034	3750953	4372108	4952780	8012107	33949452	8580781
Anhui	247972	333732	484473	577152	750476	1110557	1175259	7210993	2391257
Fujian	579994	1168363	1298250	1133050	1512077	874420	1528265	12271151	1604920
Jiangxi	31700	758110	234160	352017	250633	297617	440552	2520815	988358
Shandong	741925	836243	1080092	1313090	1296224	1291408	2001886	10339406	3597675
Henan	361135	526890	808272	926576	890873	753819	797196	6918352	1110234
Hubei	246658	379518	845307	1175593	1770522	873077	1405717	20202345	2216233
Hunan	117533	222756	442642	642380	712367	874953	1228775	6862971	1470616
Guangdong	1034002	3493430	6946632	8773420	13471790	10557523	11457090	70306375	22324936
Guangxi	16190	66103	102940	107398	553051	221401	509714	1475652	1184700
Hainan	100	49200	57100	371001	60050	8150	69622	63605	115890
Chongqing	92150	122559	267970	246892	187030	199503	307547	3181601	500393
Sichuan	342552	930595	1028639	1173009	1436497	2096525	2359673	15804798	2644073
Guizhou	53250	73646	55340	141335	109244	138918	183190	1466606	189053
Yunnan	32804	19632	40655	28000	21601	27641	1544671	2149895	190026
Shaanxi	406263	477283	1083605	1742104	1508759	1575107	2296963	11303030	2244119
Gansu	21450	41180	154415	218093	172313	205840	278983	1350336	584076
Qinghai	10764.8	4980	22960	8550	3972	15030	220253	610107	210400
Ningxia	1776	1727	33990	64640	15350	3630	123050	604879	113002
Xinjiang	6200	17160	129255	86170	139843	120130	46974	691944	78946

## Sheet: 8
Total import and export volume (in 100 million yuan)
	2012	2013	2014	2015	2016	2017	2018	2019	2020	2021	2022
Beijing		8147.82	8791	8145.22	8079.81	8228	8385.9	7740	7972.4	10189	9662.9		10000	100
Tianjin		8336.05	8871.47	7409.31	7063.87	8240	9367.3	9394.9	8712	10305.5	10928.1
Hebei		5587.47	5790.74	4998.24	4945.49	5528.9	5762.1	6529.1	6921	8829.4	9375.2
Shanxi		1062.81	1137.13	1086.66	1243.17	1407.3	1624.4	1576.5	1517.9	2365.3	2119.1		2013	6.1932
Inner Mongolia		891.168	939.528	866.124	872.404	1076.7	1308	1385.7	1423.4	1857.6	2185		2014	6.1428
Liaoning		7516.1	7702.38	6668.95	6343.91	7625.3	8839.2	9220.8	8194.1	9829.6	10508.1		2015	6.2284
Jilin		1560.11	1660.82	1244.37	1269.93	1340.2	1420	1326.2	1355.7	1578.3	1537.7
Heilongjiang		1696.71	1807.45	1016.69	920.646	1131.1	1568.9	1713.6	1422.1	1857.8	2310.2
Shanghai		26895.7	27802.5	26348.4	26742	30286.4	32052.3	32663.2	33132.1	39053.4	40100.1
Jiangsu		36744	37417.6	36185.3	36105.5	43096.4	47301.3	46753	47397.3	55959.4	59235
Zhejiang		22636.6	23236.3	22363.6	22658.3	26020.6	29115.5	31141.9	32213.9	39972.8	45483.4
Anhui		2410.86	2653.85	2646.63	2704.22	3452.5	3916.5	4395.3	5210	6648.1	7618.9
Fujian		9567.44	10105.1	9191.03	9029.22	10373	11392.9	12047.1	11914.4	15975.5	17745.3
Jiangxi		2084.16	2402.64	2531.89	2331.48	2502.3	2714.3	3058.2	3531.1	4380.5	6317.2
Shandong		19505	20173.6	17338.3	18054.3	21427.9	24020.8	24724.2	24461.2	34386.1	38792.8
Henan		3887.69	4206.29	4793.16	4904.4	5487.3	5818.3	6093.9	7178.5	8808	9378
Hubei		2206.96	2509.16	2775.55	2574.11	3127.7	3384.5	3708.9	4266.4	5136.2	6159.9
Hunan		1505.94	1738.42	1825.18	1531.85	2029.5	2341.9	2906.6	3311.9	3672.6	4652.4
Guangdong		79346.8	76290	72572.6	70036.9	75410.4	79969.1	81674.2	83436.9	95301.2	94803.8
Guangxi		2396.53	2757.35	2878.3	2905.2	3558.6	3990	4500.9	4614.8	6469.4	7096.3
Hainan		913.995	1039.84	966.348	804.256	925.6	1201.2	1180.1	1147.1	1297.3	1839.5
Chongqing		3640.69	5071.41	3656.81	3422.23	3828	4505.9	5214.1	5809.6	7046.2	6993.5
Sichuan		3412.12	3761.66	2923.72	3176.78	4503.7	6153.4	7201.3	8114.5	9178	10283.5
Guizhou		294.611	315.623	487.668	343.265	548.5	550.6	477.1	516.7	659.5	698.7
Yunnan		980.031	1223.26	1182.82	1152.02	1443.6	1792.7	2309	2374.8	2664.5	3392
Tibet		130.314	131.187	41.4139	39.1209	41.5	41.9	42.7	19.4	40.7	23.9
Shaanxi		1252.25	1700.84	1860.86	1945.57	2741.9	3442.3	3380.7	3550.7	4398.9	4158.6
Gansu		423.711	323.525	271.739	296.05	337.5	427.3	371	394.5	496.7	641.7
Qinghai		52.9965	38.0884	36.8123	34.3782	30.5	38.7	33.7	21.5	25.9	43.1
Ningxia		161.536	246.506	211.059	204.739	292.8	266.1	289.3	202.7	301.2	385.6
Xinjiang		2326.67	2388.85	1685.88	1651.26	2057.5	2295.1	2573.7	1876.7	2237.2	3542
Regional GDP (in 100 million yuan)
	2012	2013	2014	2015	2016	2017	2018	2019	2020	2021	2022
Beijing		19800.8	21330.8	23014.6	25669.1	28014.9	30320	35371.3	36102.6	40269.6	41610.9
Tianjin		14442	15726.9	16538.2	17885.4	18549.2	18809.6	14104.3	14083.7	15695	16311.3
Hebei		28443	29421.2	29806.1	32070.5	34016.3	36010.3	35104.5	36206.9	40391.3	42370.4
Shanxi		12665.2	12761.5	12766.5	13050.4	15528.4	16818.1	17026.7	17651.9	22590.2	25642.6
Inner Mongolia		16916.5	17770.2	17831.5	18128.1	16096.2	17289.2	17212.5	17359.8	20514.2	23158.6
Liaoning		27213.2	28626.6	28669	22246.9	23409.2	25315.3	24909.5	25115	27584.1	28975.1
Jilin		13046.4	13803.1	14063.1	14776.8	14944.5	15074.6	11726.8	12311.3	13235.5	13070.2
Heilongjiang		14454.9	15039.4	15083.7	15386.1	15902.7	16361.6	13612.7	13698.5	14879.2	15901
Shanghai		21818.2	23567.7	25123.5	28178.7	30633	32679.9	38155.3	38700.6	43214.9	44652.8
Jiangsu		59753.4	65088.3	70116.4	77388.3	85869.8	92595.4	99631.5	102719	116364	122876
Zhejiang		37756.6	40173	42886.5	47251.4	51768.3	56197.2	62351.7	64613.3	73515.8	77715.4
Anhui		19229.3	20848.8	22005.6	24407.6	27018	30006.8	37114	38680.6	42959.2	45045
Fujian		21868.5	24055.8	25979.8	28810.6	32182.1	35804	42395	43903.9	48810.4	53109.9
Jiangxi		14410.2	15714.6	16723.8	18499	20006.3	21984.8	24757.5	25691.5	29619.7	32074.7
Shandong		55230.3	59426.6	63002.3	68024.5	72634.1	76469.7	71067.5	73129	83095.9	87435.1
Henan		32191.3	34938.2	37002.2	40471.8	44552.8	48055.9	54259.2	54997.1	58887.4	61345.1
Hubei		24791.8	27379.2	29550.2	32665.4	35478.1	39366.6	45828.3	43443.5	50012.9	53734.9
Hunan		24621.7	27037.3	28902.2	31551.4	33903	36425.8	39752.1	41781.5	46063.1	48670.4
Guangdong		62474.8	67809.9	72812.6	80854.9	89705.2	97277.8	107671	110761	124370	129119
Guangxi		14449.9	15672.9	16803.1	18317.6	18523.3	20352.5	21237.1	22156.7	24740.9	26300.9
Hainan		3177.56	3500.72	3702.76	4053.2	4462.54	4832.05	5308.93	5532.39	6475.2	6818.2
Chongqing		12783.3	14262.6	15717.3	17740.6	19424.7	20363.2	23605.8	25002.8	27894	29129
Sichuan		26392.1	28536.7	30053.1	32934.5	36980.2	40678.1	46615.8	48598.8	53850.8	56749.8
Guizhou		8086.86	9266.39	10502.6	11776.7	13540.8	14806.5	16769.3	17826.6	19586.4	20164.6
Yunnan		11832.3	12814.6	13619.2	14788.4	16376.3	17881.1	23223.8	24521.9	27146.8	28954.2
Tibet		815.67	920.83	1026.39	1151.41	1310.92	1477.63	1697.82	1902.74	2080.2	2132.6
Shaanxi		16205.5	17689.9	18021.9	19399.6	21898.8	24438.3	25793.2	26181.9	29801	32772.7
Gansu		6330.69	6836.82	6790.32	7200.37	7459.9	8246.07	8718.3	9016.7	10243.3	11201.6
Qinghai		2122.06	2303.32	2417.05	2572.49	2624.83	2865.23	2965.95	3005.92	3346.6	3610.1
Ningxia		2577.57	2752.1	2911.77	3168.59	3443.56	3705.18	3748.48	3920.55	4522.3	5069.6
Xinjiang		8443.84	9273.46	9324.8	9649.7	10882	12199.1	13597.1	13797.6	15983.6	17741.3
Total import and export volume as a percentage of GDP
	2012	2013	2014	2015	2016	2017	2018	2019	2020	2021	2022
Beijing		0.411489	0.412127	0.353915	0.314768	0.2937	0.27658	0.218822	0.220827	0.25302	0.23222
Tianjin		0.577209	0.564094	0.448012	0.394952	0.444224	0.498005	0.666103	0.618586	0.65661	0.669971
Hebei		0.196445	0.196822	0.167692	0.154207	0.162537	0.160013	0.18599	0.191151	0.218597	0.221268
Shanxi		0.0839155	0.0891064	0.0851184	0.0952589	0.0906274	0.0965864	0.09259	0.0859906	0.104705	0.0826398
Inner Mongolia		0.0526804	0.052871	0.0485727	0.0481244	0.0668915	0.0756541	0.0805053	0.0819939	0.0905519	0.0943494
Liaoning		0.276193	0.269064	0.232619	0.285159	0.325739	0.349164	0.370173	0.326264	0.35635	0.36266
Jilin		0.119581	0.120322	0.0884842	0.0859405	0.0896783	0.0941981	0.113091	0.110118	0.119247	0.117649
Heilongjiang		0.11738	0.120181	0.0674036	0.0598363	0.0711264	0.095889	0.125883	0.103814	0.124859	0.145286
Shanghai		1.23272	1.17969	1.04876	0.949016	0.988686	0.980796	0.856059	0.856114	0.903702	0.898042
Jiangsu		0.614927	0.574874	0.516075	0.46655	0.501881	0.510839	0.469259	0.461427	0.480899	0.482073
Zhejiang		0.599541	0.578407	0.521461	0.479528	0.502636	0.518096	0.499455	0.498564	0.543731	0.585256
Anhui		0.125374	0.127291	0.12027	0.110794	0.127785	0.13052	0.118427	0.134693	0.154754	0.16914
Fujian		0.437499	0.420071	0.353776	0.313399	0.322322	0.318202	0.284163	0.271375	0.327297	0.334124
Jiangxi		0.144631	0.152892	0.151395	0.126033	0.125076	0.123463	0.123526	0.137442	0.147891	0.196953
Shandong		0.353157	0.339471	0.2752	0.265409	0.295011	0.314122	0.347897	0.334494	0.413812	0.443675
Henan		0.120768	0.120392	0.129537	0.121181	0.123164	0.121074	0.112311	0.130525	0.149574	0.152873
Hubei		0.0890198	0.0916447	0.0939266	0.0788022	0.0881586	0.085974	0.0809303	0.0982058	0.102698	0.114635
Hunan		0.0611633	0.0642971	0.0631501	0.0485509	0.059862	0.0642924	0.0731181	0.0792672	0.0797298	0.0955899
Guangdong		1.27006	1.12506	0.996705	0.866205	0.840647	0.82207	0.758553	0.753306	0.766273	0.734238
Guangxi		0.165851	0.175931	0.171295	0.158601	0.192115	0.196045	0.211935	0.20828	0.261486	0.269812
Hainan		0.28764	0.297036	0.26098	0.198425	0.207416	0.24859	0.222286	0.207343	0.200349	0.269793
Chongqing		0.284801	0.355574	0.232662	0.192904	0.197068	0.221277	0.220882	0.232358	0.252606	0.240087
Sichuan		0.129286	0.131818	0.0972852	0.0964574	0.121787	0.15127	0.154482	0.166969	0.170434	0.181208
Guizhou		0.0364308	0.034061	0.0464332	0.0291477	0.0405071	0.0371865	0.0284507	0.0289848	0.0336713	0.0346498
Yunnan		0.0828266	0.0954587	0.0868494	0.0779004	0.0881516	0.100257	0.0994241	0.096844	0.0981515	0.117151
Shaanxi		0.0772734	0.0961472	0.103256	0.100289	0.125208	0.140857	0.13107	0.135617	0.147609	0.126892
Gansu		0.0669297	0.0473209	0.0400186	0.0411159	0.0452419	0.0518186	0.0425542	0.0437521	0.0484902	0.0572865
Qinghai		0.0249741	0.0165363	0.0152303	0.0133638	0.0116198	0.0135068	0.0113623	0.00715255	0.0077392	0.0119387
Ningxia		0.0626699	0.08957	0.0724849	0.0646151	0.0850283	0.0718184	0.0771779	0.0517019	0.0666033	0.0760612
Xinjiang		0.275546	0.257601	0.180796	0.17112	0.189074	0.188137	0.189283	0.136017	0.139968	0.199647

## Sheet: 9
GDP（亿元）
	2012	2013	2014	2015	2016	2017	2018	2019	2020	2021	2022
Beijing		19800.8	21330.8	23014.6	25669.1	28014.9	30320	35371.3	36102.6	40269.6	41610.9		#DIV/0!
Tianjin		14442	15726.9	16538.2	17885.4	18549.2	18809.6	14104.3	14083.7	15695	16311.3
Hebei		28443	29421.2	29806.1	32070.5	34016.3	36010.3	35104.5	36206.9	40391.3	42370.4
Shanxi		12665.2	12761.5	12766.5	13050.4	15528.4	16818.1	17026.7	17651.9	22590.2	25642.6
Inner Mongolia		16916.5	17770.2	17831.5	18128.1	16096.2	17289.2	17212.5	17359.8	20514.2	23158.6
Liaoning		27213.2	28626.6	28669	22246.9	23409.2	25315.3	24909.5	25115	27584.1	28975.1
Jilin		13046.4	13803.1	14063.1	14776.8	14944.5	15074.6	11726.8	12311.3	13235.5	13070.2
Heilongjiang		14454.9	15039.4	15083.7	15386.1	15902.7	16361.6	13612.7	13698.5	14879.2	15901
Shanghai		21818.2	23567.7	25123.5	28178.7	30633	32679.9	38155.3	38700.6	43214.9	44652.8
Jiangsu		59753.4	65088.3	70116.4	77388.3	85869.8	92595.4	99631.5	102719	116364	122876
Zhejiang		37756.6	40173	42886.5	47251.4	51768.3	56197.2	62351.7	64613.3	73515.8	77715.4
Anhui		19229.3	20848.8	22005.6	24407.6	27018	30006.8	37114	38680.6	42959.2	45045
Fujian		21868.5	24055.8	25979.8	28810.6	32182.1	35804	42395	43903.9	48810.4	53109.9
Jiangxi		14410.2	15714.6	16723.8	18499	20006.3	21984.8	24757.5	25691.5	29619.7	32074.7
Shandong		55230.3	59426.6	63002.3	68024.5	72634.1	76469.7	71067.5	73129	83095.9	87435.1
Henan		32191.3	34938.2	37002.2	40471.8	44552.8	48055.9	54259.2	54997.1	58887.4	61345.1
Hubei		24791.8	27379.2	29550.2	32665.4	35478.1	39366.6	45828.3	43443.5	50012.9	53734.9
Hunan		24621.7	27037.3	28902.2	31551.4	33903	36425.8	39752.1	41781.5	46063.1	48670.4
Guangdong		62474.8	67809.9	72812.6	80854.9	89705.2	97277.8	107671	110761	124370	129119
Guangxi		14449.9	15672.9	16803.1	18317.6	18523.3	20352.5	21237.1	22156.7	24740.9	26300.9
Hainan		3177.56	3500.72	3702.76	4053.2	4462.54	4832.05	5308.93	5532.39	6475.2	6818.2
Chongqing		12783.3	14262.6	15717.3	17740.6	19424.7	20363.2	23605.8	25002.8	27894	29129
Sichuan		26392.1	28536.7	30053.1	32934.5	36980.2	40678.1	46615.8	48598.8	53850.8	56749.8
Guizhou		8086.86	9266.39	10502.6	11776.7	13540.8	14806.5	16769.3	17826.6	19586.4	20164.6
Yunnan		11832.3	12814.6	13619.2	14788.4	16376.3	17881.1	23223.8	24521.9	27146.8	28954.2
Tibet		815.67	920.83	1026.39	1151.41	1310.92	1477.63	1697.82	1902.74	2080.2	2132.6
Shaanxi		16205.5	17689.9	18021.9	19399.6	21898.8	24438.3	25793.2	26181.9	29801	32772.7
Gansu		6330.69	6836.82	6790.32	7200.37	7459.9	8246.07	8718.3	9016.7	10243.3	11201.6
Qinghai		2122.06	2303.32	2417.05	2572.49	2624.83	2865.23	2965.95	3005.92	3346.6	3610.1
Ningxia		2577.57	2752.1	2911.77	3168.59	3443.56	3705.18	3748.48	3920.55	4522.3	5069.6
Xinjiang		8443.84	9273.46	9324.8	9649.7	10882	12199.1	13597.1	13797.6	15983.6	17741.3
Foreign direct investment (FDI, in 100 million USD)														100
	2012	2013	2014	2015	2016	2017	2018	2019	2020	2021	2022				2013	2014	2015	2016	2017	2018	2019	2020	2021	2022
Beijing		1771	2010	3810	4274	4864	5477	5996	6469	7172	7540				6.1932	6.1428	6.2284	6.6423	6.7518	6.6174	6.8985	6.8976	6.4515	6.7261
Tianjin		1274	1441	1813	2226	2548	2906	3105	3064	10217	3057				6.1932	6.1428	6.2284	6.6423	6.7518	6.6174	6.8985	6.8976	6.4515	6.7261
Hebei		545	621	736	848	958	1087	1590	2254	2354	2667				6.1932	6.1428	6.2284	6.6423	6.7518	6.6174	6.8985	6.8976	6.4515	6.7261
Shanxi		342	391	411	422	497	630	701	926	890	617				6.1932	6.1428	6.2284	6.6423	6.7518	6.6174	6.8985	6.8976	6.4515	6.7261
Inner Mongolia		229	264	351	411	460	449	584	561	606	506				6.1932	6.1428	6.2284	6.6423	6.7518	6.6174	6.8985	6.8976	6.4515	6.7261
Liaoning		1832	1986	2066	2133	3159	3775	4028	4157	4603	5171				6.1932	6.1428	6.2284	6.6423	6.7518	6.6174	6.8985	6.8976	6.4515	6.7261
Jilin		318	333	352	356	389	490	643	708	1438	1264				6.1932	6.1428	6.2284	6.6423	6.7518	6.6174	6.8985	6.8976	6.4515	6.7261
Heilongjiang		228	240	223	283	337	427	460	1686	1734	1798				6.1932	6.1428	6.2284	6.6423	6.7518	6.6174	6.8985	6.8976	6.4515	6.7261
Shanghai		4579	5305	6613	7342	7982	8849	9552	10334	12155	12559				6.1932	6.1428	6.2284	6.6423	6.7518	6.6174	6.8985	6.8976	6.4515	6.7261
Jiangsu		6664	7181	7822	8799	9658	10560	11735	13697	14309	14916				6.1932	6.1428	6.2284	6.6423	6.7518	6.6174	6.8985	6.8976	6.4515	6.7261
Zhejiang		2404	2629	2918	3199	3734	4458	5007	5893	6673	7069				6.1932	6.1428	6.2284	6.6423	6.7518	6.6174	6.8985	6.8976	6.4515	6.7261
Anhui		416	480	1065	673	866	1130	1656	3227	3248	3387				6.1932	6.1428	6.2284	6.6423	6.7518	6.6174	6.8985	6.8976	6.4515	6.7261
Fujian		1565	1732	1967	2263	2607	2787	2975	3153	3372	3940				6.1932	6.1428	6.2284	6.6423	6.7518	6.6174	6.8985	6.8976	6.4515	6.7261
Jiangxi		588	670	726	777	808	877	1010	1331	1518	1612				6.1932	6.1428	6.2284	6.6423	6.7518	6.6174	6.8985	6.8976	6.4515	6.7261
Shandong		1765	1992	2193	2519	3042	3452	5754	12073	16328	25517				6.1932	6.1428	6.2284	6.6423	6.7518	6.6174	6.8985	6.8976	6.4515	6.7261
Henan		478	589	687	822	1045	1054	1163	1119	1052	1030				6.1932	6.1428	6.2284	6.6423	6.7518	6.6174	6.8985	6.8976	6.4515	6.7261
Hubei		654	777	892	993	1151	1423	1864	2371	2327	2528				6.1932	6.1428	6.2284	6.6423	6.7518	6.6174	6.8985	6.8976	6.4515	6.7261
Hunan		405	463	521	580	1634	1832	1841	2149	2357	2464				6.1932	6.1428	6.2284	6.6423	6.7518	6.6174	6.8985	6.8976	6.4515	6.7261
Guangdong		5126	5621	6443	7816	17622	19235	19533	21672	23285	24141				6.1932	6.1428	6.2284	6.6423	6.7518	6.6174	6.8985	6.8976	6.4515	6.7261
Guangxi		319	374	425	437	562	627	916	2894	9006	9707				6.1932	6.1428	6.2284	6.6423	6.7518	6.6174	6.8985	6.8976	6.4515	6.7261
Hainan		270	279	312	760	761	928	1045	27450	45272	56704				6.1932	6.1428	6.2284	6.6423	6.7518	6.6174	6.8985	6.8976	6.4515	6.7261
Chongqing		588	675	788	881	946	1107	1111	1239	1335	1560				6.1932	6.1428	6.2284	6.6423	6.7518	6.6174	6.8985	6.8976	6.4515	6.7261
Sichuan		725	828	884	942	1128	1256	2891	2963	2386	2682				6.1932	6.1428	6.2284	6.6423	6.7518	6.6174	6.8985	6.8976	6.4515	6.7261
Guizhou		119	155	181	237	313	453	487	836	946	2147				6.1932	6.1428	6.2284	6.6423	6.7518	6.6174	6.8985	6.8976	6.4515	6.7261
Yunnan		241	253	327	330	374	544	671	1424	1641	2369				6.1932	6.1428	6.2284	6.6423	6.7518	6.6174	6.8985	6.8976	6.4515	6.7261
Tibet		13	13	20	23	30	26	27	29	27	27				6.1932	6.1428	6.2284	6.6423	6.7518	6.6174	6.8985	6.8976	6.4515	6.7261
Shaanxi		366	447	516	561	800	1188	1213	1833	1955	2005				6.1932	6.1428	6.2284	6.6423	6.7518	6.6174	6.8985	6.8976	6.4515	6.7261
Gansu		65	68	77	75	202	236	256	259	418	410				6.1932	6.1428	6.2284	6.6423	6.7518	6.6174	6.8985	6.8976	6.4515	6.7261
Qinghai		30	31	74	75	77	79	78	78	102	108				6.1932	6.1428	6.2284	6.6423	6.7518	6.6174	6.8985	6.8976	6.4515	6.7261
Ningxia		35	52	90	87	304	185	265	270	280	304				6.1932	6.1428	6.2284	6.6423	6.7518	6.6174	6.8985	6.8976	6.4515	6.7261
Xinjiang		65	76	85	97	133	212	241	320	568	616				6.1932	6.1428	6.2284	6.6423	6.7518	6.6174	6.8985	6.8976	6.4515	6.7261
Foreign direct investment (FDI, in 100 million RMB)
	2012	2013	2014	2015	2016	2017	2018	2019	2020	2021	2022
Beijing		10968.2	12347	23730.2	28389.2	32840.8	36243.5	41363.4	44620.6	46270.2	50714.8
Tianjin		7890.14	8851.77	11292.1	14785.8	17203.6	19230.2	21419.8	21134.2	65915	20561.7
Hebei		3375.29	3814.68	4584.1	5632.67	6468.22	7193.11	10968.6	15547.2	15186.8	17938.5
Shanxi		2118.07	2401.83	2559.87	2803.05	3355.64	4168.96	4835.85	6387.18	5741.84	4150
Inner Mongolia		1418.24	1621.7	2186.17	2729.99	3105.83	2971.21	4028.72	3869.55	3909.61	3403.41
Liaoning		11345.9	12199.6	12867.9	14168	21328.9	24980.7	27787.2	28673.3	29696.3	34780.7
Jilin		1969.44	2045.55	2192.4	2364.66	2626.45	3242.53	4435.74	4883.5	9277.26	8501.79
Heilongjiang		1412.05	1474.27	1388.93	1879.77	2275.36	2825.63	3173.31	11629.4	11186.9	12093.5
Shanghai		28358.7	32587.6	41188.4	48767.8	53892.9	58557.4	65894.5	71279.8	78418	84473.1
Jiangsu		41271.5	44111.4	48718.5	58445.6	65208.9	69879.7	80953.9	94476.4	92314.5	100327
Zhejiang		14888.5	16149.4	18174.5	21248.7	25211.2	29500.4	34540.8	40647.6	43050.9	47546.8
Anhui		2576.37	2948.54	6633.25	4470.27	5847.06	7477.66	11423.9	22258.6	20954.5	22781.3
Fujian		9692.36	10639.3	12251.3	15031.5	17601.9	18442.7	20523	21748.1	21754.5	26500.8
Jiangxi		3641.6	4115.68	4521.82	5161.07	5455.45	5803.46	6967.48	9180.71	9793.38	10842.5
Shandong		10931	12236.5	13658.9	16732	20539	22843.3	39694	83274.7	105340	171630
Henan		2960.35	3618.11	4278.91	5459.97	7055.63	6974.74	8022.96	7718.41	6786.98	6927.88
Hubei		4050.35	4772.96	5555.73	6595.8	7771.32	9416.56	12858.8	16354.2	15012.6	17003.6
Hunan		2508.25	2844.12	3245	3852.53	11032.4	12123.1	12700.1	14822.9	15206.2	16573.1
Guangdong		31746.3	34528.7	40129.6	51916.2	118980	127286	134748	149485	150223	162375
Guangxi		1975.63	2297.41	2647.07	2902.69	3794.51	4149.11	6319.03	19961.7	58102.2	65290.3
Hainan		1672.16	1713.84	1943.26	5048.15	5138.12	6140.95	7208.93	189339	292072	381397
Chongqing		3641.6	4146.39	4907.98	5851.87	6387.2	7325.46	7664.23	8546.13	8612.75	10492.7
Sichuan		4490.07	5086.24	5505.91	6257.05	7616.03	8311.45	19943.6	20437.6	15393.3	18039.4
Guizhou		736.991	952.134	1127.34	1574.23	2113.31	2997.68	3359.57	5766.39	6103.12	14440.9
Yunnan		1492.56	1554.13	2036.69	2191.96	2525.17	3599.87	4628.89	9822.18	10586.9	15934.1
Tibet		80.5116	79.8564	124.568	152.773	202.554	172.052	186.26	200.03	174.19	181.605
Shaanxi		2266.71	2745.83	3213.85	3726.33	5401.44	7861.47	8367.88	12643.3	12612.7	13485.8
Gansu		402.558	417.71	479.587	498.173	1363.86	1561.71	1766.02	1786.48	2696.73	2757.7
Qinghai		185.796	190.427	460.902	498.173	519.889	522.775	538.083	538.013	658.053	726.419
Ningxia		216.762	319.426	560.556	577.88	2052.55	1224.22	1828.1	1862.35	1806.42	2044.73
Xinjiang		402.558	466.853	529.414	644.303	897.989	1402.89	1662.54	2207.23	3664.45	4143.28
Foreign direct investment (FDI) as a percentage of GDP
	2012	2013	2014	2015	2016	2017	2018	2019	2020	2021	2022
Beijing		0.553925	0.578835	1.03109	1.10597	1.17226	1.19537	1.16941	1.23594	1.14901	1.21879
Tianjin		0.546332	0.562842	0.682789	0.826695	0.927458	1.02236	1.51868	1.50061	4.19974	1.26058
Hebei		0.118669	0.129658	0.153797	0.175634	0.190151	0.199752	0.312456	0.429399	0.375993	0.423374
Shanxi		0.167235	0.18821	0.200515	0.214786	0.216097	0.247885	0.284016	0.36184	0.254174	0.16184
Inner Mongolia		0.0838378	0.0912595	0.122601	0.150594	0.192954	0.171853	0.234058	0.222903	0.190581	0.146961
Liaoning		0.416928	0.426163	0.448842	0.636854	0.911133	0.98678	1.11553	1.14168	1.07657	1.20036
Jilin		0.150956	0.148195	0.155897	0.160025	0.175747	0.215098	0.378256	0.396668	0.700937	0.650471
Heilongjiang		0.0976865	0.0980274	0.0920819	0.122173	0.14308	0.172699	0.233114	0.848951	0.751848	0.760551
Shanghai		1.29977	1.38272	1.63944	1.73066	1.75931	1.79185	1.72701	1.84183	1.81461	1.89178
Jiangsu		0.690697	0.677717	0.694824	0.755225	0.759393	0.754678	0.812533	0.919756	0.793324	0.816488
Zhejiang		0.394327	0.401997	0.423781	0.449695	0.487002	0.524944	0.553967	0.629089	0.5856	0.611807
Anhui		0.133981	0.141425	0.301434	0.183151	0.216413	0.249199	0.307806	0.575444	0.487776	0.505745
Fujian		0.443211	0.442278	0.471568	0.521736	0.546948	0.515101	0.484091	0.495358	0.445693	0.498981
Jiangxi		0.25271	0.261901	0.270383	0.278992	0.272687	0.263976	0.281429	0.357344	0.330637	0.338038
Shandong		0.197917	0.205909	0.2168	0.24597	0.282773	0.298723	0.558539	1.13874	1.26769	1.96294
Henan		0.0919612	0.103557	0.115639	0.134908	0.158365	0.145138	0.147864	0.140342	0.115253	0.112933
Hubei		0.163374	0.174328	0.18801	0.20192	0.219046	0.239202	0.280586	0.376448	0.300175	0.316435
Hunan		0.101871	0.105192	0.112275	0.122104	0.325412	0.332816	0.319483	0.354773	0.330116	0.340517
Guangdong		0.508146	0.509199	0.551136	0.642091	1.32635	1.30848	1.25148	1.34962	1.20788	1.25756
Guangxi		0.136723	0.146585	0.157534	0.158464	0.204851	0.203862	0.297546	0.900931	2.34843	2.48243
Hainan		0.526242	0.489568	0.524814	1.24547	1.15139	1.27088	1.35789	34.2237	45.1063	55.938
Chongqing		0.284873	0.290718	0.312267	0.329857	0.328818	0.35974	0.324676	0.341807	0.308767	0.360215
Sichuan		0.17013	0.178235	0.183206	0.189984	0.205949	0.204322	0.427828	0.420537	0.285851	0.317876
Guizhou		0.0911344	0.102751	0.10734	0.133673	0.15607	0.202458	0.20034	0.323472	0.3116	0.716153
Yunnan		0.126143	0.121278	0.149546	0.148221	0.154196	0.201322	0.199317	0.400547	0.389987	0.550322
Shaanxi		0.139873	0.15522	0.178331	0.192083	0.246654	0.321686	0.324422	0.482903	0.42323	0.411496
Gansu		0.0635883	0.0610972	0.070628	0.0691871	0.182826	0.189388	0.202564	0.19813	0.263267	0.246188
Qinghai		0.0875545	0.0826749	0.190688	0.193654	0.198066	0.182455	0.18142	0.178984	0.196633	0.201218
Ningxia		0.0840955	0.116066	0.192514	0.182378	0.596054	0.330407	0.487692	0.475023	0.399447	0.403332
Xinjiang		0.0476748	0.0503429	0.0567748	0.0667692	0.0825209	0.115	0.122271	0.159972	0.229263	0.233539

## Sheet: 10
Number of patents granted (units)
	2012	2013	2014	2015	2016	2017	2018	2019	2020	2021	2022
Beijing	50511	62671	74661	94031	100578	106948	123496	131716	162824	198778	202722
Tianjin	19782	24856	26351	37342	39734	41675	54680	57799	75434	97910	71545
Hebei	15315	18186	20132	30130	31826	35348	51894	57809	92196	120034	115314
Shanxi	7196	8565	8371	10020	10062	11311	15060	16598	27296	37379	33068
Inner Mongolia	3084	3836	4031	5522	5846	6271	9625	11059	17958	24362	24640
Liaoning	21223	21656	19525	25182	25104	26495	35149	40037	60185	80191	77434
Jilin	5930	6219	6696	8878	9995	11090	13885	15579	23951	29879	29534
Heilongjiang	20268	19819	15412	18943	18046	18221	19435	19989	28475	38884	36551
Shanghai	51508	48680	50488	60623	64230	72806	92460	100587	139780	179317	178323
Jiangsu	269944	239645	200032	250290	231033	227187	306996	314395	499167	640917	560127
Zhejiang	188463	202350	188544	234983	221456	213805	284621	285342	391700	465468	443985
Anhui	43321	48849	48380	59039	60983	58213	79747	82524	119696	153475	156584
Fujian	30497	37511	37857	61621	67142	68304	102622	98955	145928	153814	141536
Jiangxi	7985	9970	13831	24161	31472	33029	52819	59140	80239	97372	75830
Shandong	75496	76976	72818	98101	98093	100522	132382	146481	238778	329838	342290
Henan	26791	29482	33366	47766	49145	55407	82318	86247	122809	158038	135990
Hubei	24475	28760	28290	38781	41822	46369	64106	73940	110102	155169	160849
Hunan	23212	24392	26637	34075	34050	37916	48957	54685	78723	98936	92916
Guangdong	153598	170430	179953	241176	259032	332652	478082	527390	709725	872209	837276
Guangxi	5900	7884	9664	13573	14858	15270	20551	22687	34470	46804	44691
Hainan	1093	1331	1597	2061	1939	2133	3292	4423	8578	13632	13148
Chongqing	20364	24828	24312	38914	42738	34780	45688	43872	55377	76206	66467
Sichuan	42218	46171	47120	64953	62445	64006	87372	82066	108386	146936	135507
Guizhou	6059	7915	10107	14115	10425	12559	19456	24729	34971	39267	29382
Yunnan	5853	6804	8124	11658	12032	14230	20340	22324	28943	41167	39497
Tibet	133	121	146	198	245	420	755	1020	1702	1929	2127
Shaanxi	14908	20836	22820	33350	48455	34554	41479	44101	60524	86272	79375
Gansu	3662	4737	5097	6912	7975	9672	13958	14894	20991	26056	22490
Qinghai	527	502	619	1217	1357	1580	2668	3046	4693	6591	5276
Ningxia	844	1211	1424	1865	2677	4244	5658	5555	7710	12885	12452
Xinjiang	3439	4998	5238	8761	7116	8094	9658	8652	12763	21178	20528

[truncated: 3 more sheets: 11, 12, 13]
